# Supplementary material for: Gut Microbiota as Early Predictor of Infectious Complications before Cardiac Surgery: A Prospective Pilot Study
Source: J Pers Med. 2021 Oct 29;11(11):1113. doi: 10.3390/jpm11111113 (PMC8622065; doi:10.3390/jpm11111113)
Supplement: Supplementary file 1 [file jpm-11-01113-s001.zip]

Archive with 1 entries (1 files):
- jpm-1396525-supplementary.pdf
